# Supplementary material for: Online Problem-Based Learning Intervention on Self-Directed Learning and Problem-Solving through Group Work: A Waitlist Controlled Trial
Source: Int J Environ Res Public Health. 2022 Jan 10;19(2):720. doi: 10.3390/ijerph19020720 (PMC8775567; doi:10.3390/ijerph19020720)
Supplement: Supplementary file 1 [file ijerph-19-00720-s001.zip]

Archive with 1 entries (1 files):
- ijerph-1474621-supplementary.pdf
